# Supplementary material for: Nemertide Alpha-1 as a Biopesticide: Aphid Deterrence, Antimicrobial Activity, and Safety Aspects
Source: Mar Drugs. 2025 Sep 29;23(10):388. doi: 10.3390/md23100388 (PMC12565628; doi:10.3390/md23100388)
Supplement: Supplementary file 1 [file marinedrugs-23-00388-s001.zip]

Archive with 1 entries (1 files):
- marinedrugs-3885019-supplementary.pdf
